# Supplementary material for: Endopiriform neurons projecting to ventral CA1 are a critical node for recognition memory
Source: eLife. 2025 Jan 21;13:RP99642. doi: 10.7554/eLife.99642 (PMC11750136; doi:10.7554/eLife.99642)
Supplement: Figure 1—source data 1. [file elife-99642-fig1-data1.xlsx]

## Sheet: Sheet1
	Brain ID	AT286								AT287								AT288								AT422					AT425
AMaSiNe ID	Area	Slide1	Slide2_1	Slide2_2	Slide3	Slide4_1	Slide4_2	Slide5	Sum	Slide1	Slide2	Slide3_1	Slide3_2	Slide4_1	Slide4_2	Slide5	Sum	Slide1	Slide2_1	Slide2_2	Slide3	Slide4	Slide5	Slide6	Sum	Slide2	Slide3	Slide4	Slide5	Sum	Slide1	Slide2	Slide3	Slide4	Slide5	Slide6	Sum
370	Endopiriform	5	28	15	72	110	54	4	288	4	17	13	25	41	12	89	201	12	23	9	71	141	54		310	25	31	79	75	210		14	48	34	59	95	250
374	Basolateral amygdala				63	20	2		85					20	32	55	107				30	124	21		175			11	197	208				17	60	41	118
391	Lateral septum		27						27		35	1					36	1	62	4	2				69	20	49			69		4	13				17
415	Medial septum		66	3					69		108	3					111		128	2					130	80	47			127		46	75				121
							Normalized
		AT286	AT287	AT288	AT422	AT425	AT286	AT287	AT288	AT422	AT425
	Endopiriform	288	201	310	210	250	0.614072	0.441758	0.453216	0.34202	0.494071	0.453216				Brain areas	Brain #1	Brain #2	Brain #3	Brain #4	Brain #5
	Basolateral amygdala	85	107	175	208	118	0.181237	0.235165	0.255848	0.338762	0.233202	0.235165				EN	288	201	310	210	250
	Lateral septum	27	36	69	69	17	0.0575693	0.0791209	0.100877	0.112378	0.0335968	0.0791209				BLA	85	107	175	208	118
	Medial septum	69	111	130	127	121	0.147122	0.243956	0.190058	0.20684	0.23913	0.20684				SP (lateral)	27	36	69	69	17
																SP (medial)	69	111	130	127	121
	Sum	469	455	684	614	506										Sum	469	455	684	614	506
							ANOVA1
							'Source'	'SS'	'df'	'MS'	'F'	'Prob>F'
							'Columns'	0.399958	3	0.133319	34.2547	3.39873e-07
							'Error'	0.0622721	16	0.003892	[]	[]
							'Total'	0.46223	19	[]	[]	[]
							1	2	0.1073	0.220185	0.33307	0.000219463
							1	3	0.279434	0.392319	0.505204	1.69066e-07
							1	4	0.150721	0.263606	0.376492	2.85672e-05
							2	3	0.0592489	0.172134	0.28502	0.0024505
							2	4	-0.069464	0.0434213	0.156307	0.694312
							3	4	-0.241598	-0.128713	-0.0158276	0.022791
